# Supplementary material for: Genomic Diversity in Sporadic Breast Cancer in a Latin American Population
Source: Genes (Basel). 2020 Oct 28;11(11):1272. doi: 10.3390/genes11111272 (PMC7716199; doi:10.3390/genes11111272)
Supplement: Supplementary file 1 [file genes-11-01272-s001.zip]

Archive with 2 entries (2 files):
- genes-914574- Table S1.xls
- Supplementary Table S2.docx
