# Supplementary material for: Genomic Diversity in Sporadic Breast Cancer in a Latin American Population
Source: Genes (Basel). 2020 Oct 28;11(11):1272. doi: 10.3390/genes11111272 (PMC7716199; doi:10.3390/genes11111272)
Supplement: Supplementary file 1 [file genes-11-01272-s001.zip › genes-914574- Table S1.xls]

## Sheet: SNPs
Supplementary Table S1. Allele frequency, Hardy Weinberg Equilibrium test (HWE) and association analysis for 118 SNPs
SNP	Chr	Gene	Allele	MAF Patient (N)	MAF Control (N)	HWE p value	p-value	OR (IC 95%)	FDR
rs1047840	1	EXO1	A	0.3805 (159)	0.3902 (164)	0.1911	0.9158	0.98 (0.71 - 1.36)	1
rs1430742	1	GPR177	G	0.2335 (167)	0.2887 (168)	0.1348	0.1026	0.75 (0.52 - 1.06)	0.761
rs1571549	1	CYR61	C	0.5000 (169)	0.4908 (163)	0.7552	0.9334	0.99 (0.70 - 1.38)	1
rs17131547	1	TGFBR3	A	0.0182 (165)	0.0140 (178)	1	0.5431	1.51 (0.40 - 5.67)	1
rs1801133	1	MTHFR	T	0.3018 (169)	0.3750 (164)	1	0.07287	0.73 (0.52 - 1.03)	0.7339
rs2297138	1	CYR61	T	0.2301 (163)	0.2331 (163)	1	0.9383	0.98 (0.67 - 1.46)	1
rs3819954	1	TP73	C	0.5154 (162)	0.4676 (170)	0.4407	0.2144	1.23 (0.89 - 1.69)	0.889
rs6426749	1	ZBTB40	C	0.1656 (163)	0.1864 (169)	0.205	0.5584	0.88 (0.58 - 1.35)	1
rs4665777	2	DNMT3A	T	0.2174 (161)	0.2156 (167)	0.8227	0.8366	1.04 (0.70 - 1.55)	1
rs13059232	3	NR1I2	T	0.3567 (164)	0.4048 (168)	1	0.1695	0.79 (0.56 - 1.11)	0.8581
rs361072	3	PIK3CB	G	0.4042 (167)	0.4360 (164)	0.2078	0.3934	0.86 (0.62 - 1.21)	1
rs4858795	3	ATRIP/SCOTIN	C	0.4594 (160)	0.4722 (162)	0.8746	0.4778	0.89 (0.64 - 1.24)	1
rs87938	3	CTNNB1	A	0.4456 (147)	0.3956 (158)	0.3175	0.3995	1.15 (0.83 - 1.61)	1
rs13123099	4	ADH1A	A	0.3295 (173)	0.3169 (172)	0.7269	0.4361	1.15 (0.81 - 1.64)	1
rs1471403	4	MEPE	T	0.2831 (166)	0.3056 (162)	1	0.6621	0.92 (0.64 - 1.33)	1
rs2056116	4	UCE*	G	0.3283 (166)	0.3228 (158)	0.4669	0.8704	1.03 (0.71 - 1.49)	1
rs2255137	4	hCDC4/FBXW7	A	0.4844 (160)	0.4500 (160)	0.4256	0.6814	1.07 (0.78 - 1.47)	1
rs3736599	4	SULT1E1	A	0.0420 (143)	0.0503 (149)	0.3096	0.5103	0.78 (0.36 - 1.65)	1
rs16886165	5	MAP3K1	G	0.2173 (168)	0.1568 (169)	0.5658	0.02295	1.62 (1.07 - 2.47)	0.4887
rs1062577	6	ESR1	A	0.1184 (152)	0.1019 (162)	0.2131	0.8958	0.97 (0.57 - 1.63)	1
rs1514347	6	ESR1	A	0.1914 (162)	0.1581 (155)	0.5422	0.2861	1.26 (0.82 - 1.93)	0.979
rs1801270	6	CDKN1A	A	0.2000 (140)	0.1565 (147)	0.3531	0.1513	1.39 (0.89 - 2.19)	0.8581
rs1999805	6	ESR1	C	0.4315 (168)	0.4911 (168)	0.7574	0.09419	0.75 (0.53 - 1.05)	0.7378
rs2273206	6	ESR1	T	0.0856 (146)	0.0971 (170)	0.6575	0.6378	0.87 (0.49 - 1.55)	1
rs2479717	6	CCND3	T	0.1944 (162)	0.2688 (160)	0.6873	0.07171	0.69 (0.46 - 1.03)	0.7339
rs2941740	6	ESR1	C	0.5219 (137)	0.3904 (146)	0.002929	0.004686	1.59 (1.15 - 2.19)	0.4887
rs2982712	6	ESR1	C	0.4172 (145)	0.3958 (168)	1	0.6031	1.10 (0.77 - 1.57)	1
rs3130340	6	MHC/C6orf10	C	0.1774 (155)	0.2147 (163)	0.4877	0.1886	0.76 (0.51 - 1.14)	0.8581
rs3176336	6	CDKN1A	A	0.4824 (170)	0.4910 (166)	1	0.7782	0.95 (0.69 - 1.32)	1
rs4870044	6	C6orf97	T	0.3344 (157)	0.3558 (163)	0.4936	0.5295	0.89 (0.62 - 1.28)	1
rs6912184	6	ESR1	G	0.2000 (145)	0.2126 (167)	0.4905	0.5702	0.89 (0.59 - 1.34)	1
rs827423	6	ESR1	C	0.4690 (145)	0.4112 (169)	0.7505	0.1373	1.30 (0.92 - 1.83)	0.8581
rs1524058	7	STARD3NL	T	0.4839 (155)	0.4724 (163)	0.3466	0.8866	1.02 (0.74 - 1.43)	1
rs2214681	7	CNTNAP2	T	0.4783 (161)	0.3872 (164)	1	0.02847	1.45 (1.04 - 2.02)	0.4887
rs2708861	7	HUS1	C	0.4907 (162)	0.4884 (173)	1	0.8858	0.98 (0.71 - 1.34)	1
rs7781370	7	FLJ42280	T	0.3411 (151)	0.3176 (159)	0.1462	0.6821	1.07 (0.77 - 1.49)	1
rs1805794	8	NBS1/NBN	G	0.3373 (166)	0.3395 (162)	0.8628	0.9904	1.00 (0.71 - 1.40)	1
rs1805841	8	NBS1/NBN	C	0.5070 (143)	0.4897 (146)	0.2458	0.7352	1.07 (0.73 - 1.57)	1
rs2073618	8	TNFRSF11B	G	0.4882 (170)	0.4760 (167)	0.4391	0.732	1.06 (0.76 - 1.47)	1
rs6993813	8	OPG	T	0.4268 (157)	0.4096 (166)	1	0.6419	1.08 (0.77 - 1.52)	1
rs2855192	9	ABL1	A	0.1304 (161)	0.1486 (175)	1	0.3024	0.78 (0.49 - 1.25)	0.9914
rs1219648	10	FGFR2	G	0.4923 (130)	0.4694 (147)	0.1857	0.4758	1.14 (0.79 - 1.64)	1
rs12762549	10	CYP2D6	C	0.4630 (162)	0.4633 (150)	0.05023	0.8114	1.04 (0.74 - 1.47)	1
rs2981582	10	FGFR2	T	0.4693 (163)	0.3962 (159)	0.01249	0.0244	1.52 (1.06 - 2.18)	0.4887
rs1007738	11	CKAP5	G	0.2447 (141)	0.2389 (157)	0.7779	0.7531	0.94 (0.64 - 1.38)	1
rs1503185	11	PTPRJ	T	0.2050 (139)	0.1973 (147)	0.06766	0.482	1.18 (0.75 - 1.87)	1
rs1800056	11	ATM	C	0.0096 (157)	0.0029 (172)	1	0.3281	3.22 (0.31 - 33.58)	1
rs3218707	11	ATM	C	0.0029 (171)	0.0059 (169)	1	0.7212	0.61 (0.04 - 9.08)	1
rs4987945	11	ATM	G	0.0061 (163)	0.0000 (170)	1	0.999	NA	1
rs545500	11	MUS81	C	0.3986 (148)	0.3854 (157)	0.5023	0.7102	1.07 (0.76 - 1.50)	1
rs556477	11	MRE11A	G	0.2828 (145)	0.2857 (154)	0.5573	0.6018	0.91 (0.62 - 1.32)	1
rs599083	11	LRP5	G	0.3733 (150)	0.3323 (161)	0.7222	0.2028	1.25 (0.89 - 1.77)	0.8666
rs7117858	11	SOX6	G	0.3134 (134)	0.2566 (152)	0.8318	0.2482	1.25 (0.85 - 1.84)	0.9149
rs7932354	11	ARHGAP1	T	0.3089 (157)	0.3262 (164)	0.376	0.2666	0.82 (0.58 - 1.16)	0.9398
rs9344	11	CCND1	A	0.4545 (154)	0.4448 (163)	0.874	0.4774	1.13 (0.81 - 1.56)	1
rs1042725	12	HMGA2	C	0.4693 (163)	0.4880 (166)	1	0.3707	0.86 (0.62 - 1.20)	1
rs12827748	12	PAWR/LOC100133105	T	0.4353 (170)	0.4024 (164)	0.4206	0.7394	1.06 (0.77 - 1.45)	1
rs1544410	12	VDR	A	0.3161 (155)	0.3237 (156)	0.4665	0.7308	0.94 (0.65 - 1.36)	1
rs2172881	12	GRIP1	C	0.4503 (171)	0.4375 (168)	0.4326	0.7614	1.05 (0.76 - 1.46)	1
rs2238136	12	VDR	A	0.2326 (144)	0.2232 (168)	0.04471	0.9932	1.00 (0.68 - 1.46)	1
rs2239179	12	VDR	G	0.4281 (139)	0.3952 (167)	0.1084	0.5555	1.10 (0.80 - 1.53)	1
rs2239182	12	VDR	G	0.4896 (144)	0.4524 (168)	0.2764	0.3266	1.18 (0.85 - 1.62)	1
rs2279744	12	MDM2	G	0.3586 (152)	0.3665 (161)	0.3075	0.9573	0.99 (0.70 - 1.40)	1
rs3217901	12	CCND2	G	0.4105 (162)	0.3994 (164)	0.8706	0.6109	1.09 (0.79 - 1.50)	1
rs35009941	12	TXNRD1	G	0.0230 (152)	0.0061 (163)	1	0.03713	6.12 (1.11 - 33.65)	0.4887
rs4237855	12	VDR	A	0.5257 (136)	0.4245 (159)	0.004037	0.03607	1.38 (1.02 - 1.86)	0.4887
rs649406	12	BRAP2/ACAD10	G	0.2229 (157)	0.2160 (169)	0.4987	0.8159	1.05 (0.70 - 1.56)	1
rs7136446	12	IGF1	C	0.3799 (154)	0.3571 (161)	0.7313	0.4556	1.14 (0.81 - 1.60)	1
rs7136874	12	BRAP	T	0.2808 (146)	0.2468 (154)	0.1936	0.3348	1.21 (0.82 - 1.79)	1
rs7299460	12	VDR	T	0.2690 (145)	0.2994 (167)	0.7132	0.5795	0.90 (0.62 - 1.30)	1
rs747443	12	NCOR2	T	0.3224 (152)	0.3742 (159)	0.3968	0.1865	0.79 (0.56 - 1.12)	0.8581
rs7975232	12	VDR	C	0.4219 (160)	0.4500 (160)	0.07928	0.6614	0.93 (0.68 - 1.28)	1
rs864503	12	NCOR2	C	0.3188 (149)	0.3125 (160)	0.7125	0.6874	1.08 (0.74 - 1.58)	1
rs11571787	13	BRCA2	G	0.2041 (147)	0.2232 (168)	0.6593	0.4825	0.86 (0.56 - 1.32)	1
rs144848	13	BRCA2	G	0.3112 (143)	0.2485 (169)	0.1499	0.08044	1.38 (0.96 - 1.97)	0.7378
rs1799954	13	BRCA2	T	0.0000 (172)	0.0088 (170)	1	0.9988	NA	1
rs206081	13	BRCA2	A	0.1937 (142)	0.1737 (167)	0.0005166	0.4807	1.15 (0.78 - 1.70)	1
rs206143	13	BRCA2/LOC646799	T	0.4118 (153)	0.3825 (166)	0.7438	0.2372	1.23 (0.87 - 1.73)	0.9149
rs2854344	13	RB1	A	0.0379 (145)	0.0155 (161)	1	0.1421	2.33 (0.75 - 7.19)	0.8581
rs4942505	13	BRCA2	C	0.4966 (145)	0.4606 (165)	0.2125	0.3177	1.18 (0.85 - 1.63)	1
rs766173	13	BRCA2	G	0.0315 (159)	0.0446 (168)	1	0.5252	0.76 (0.33 - 1.77)	1
rs9533090	13	AKAP11	T	0.4396 (149)	0.4006 (161)	0.8701	0.1866	1.27 (0.89 - 1.80)	0.8581
rs9534174	13	BRCA2	A	0.5070 (143)	0.4428 (166)	0.1596	0.09008	1.32 (0.96 - 1.83)	0.7378
rs175080	14	MLH3	A	0.4234 (137)	0.4474 (152)	1	0.5178	0.89 (0.64 - 1.26)	1
rs1885602	14	GTF2A1	A	0.2687 (147)	0.2562 (162)	0.309	0.6636	1.08 (0.75 - 1.56)	1
rs1952585	14	ESR2	C	0.1633 (147)	0.1637 (171)	0.7811	0.8651	1.04 (0.67 - 1.62)	1
rs3020449	14	ESR2	C	0.4623 (146)	0.4734 (169)	0.005392	0.8509	0.97 (0.71 - 1.32)	1
rs4899786	14	GTF2A1	T	0.2930 (157)	0.2500 (162)	0.2149	0.253	1.23 (0.86 - 1.75)	0.9149
rs7154455	14	ESR2	C	0.3646 (144)	0.3580 (169)	0.04367	0.6743	1.07 (0.77 - 1.50)	1
rs1876206	15	FBN1	G	0.1061 (165)	0.0958 (167)	0.1737	0.9612	0.99 (0.57 - 1.70)	1
rs2412546	15	RAD51	A	0.4878 (164)	0.5064 (156)	0.5243	0.2225	0.81 (0.57 - 1.14)	0.8965
rs951715	15	IGF1R	G	0.3734 (154)	0.3436 (163)	0.3011	0.5921	1.10 (0.78 - 1.55)	1
rs16260	16	CDH1	A	0.2529 (170)	0.3095 (168)	1	0.2422	0.81 (0.56 - 1.16)	0.9149
rs3803662	16	TOX3/LOC643714	T	0.3630 (146)	0.2727 (165)	0.07591	0.0536	1.41 (0.99 - 2.00)	0.6298
rs9929218	16	CDH1	A	0.2579 (159)	0.3158 (171)	0.8595	0.1966	0.79 (0.55 - 1.13)	0.8661
rs1042522	17	TP53	C	0.2676 (142)	0.2605 (167)	0.2299	0.9141	1.02 (0.68 - 1.53)	1
rs1513670	17	SOST	A	0.3235 (170)	0.3631 (168)	0.6163	0.4503	0.88 (0.63 - 1.23)	1
rs16942	17	BRCA1	G	0.3743 (171)	0.3645 (166)	0.4016	0.7405	1.06 (0.76 - 1.48)	1
rs1799941	17	SHBG	A	0.1941 (170)	0.1959 (171)	0.627	0.9441	1.01 (0.68 - 1.51)	1
rs1799950	17	BRCA1	G	0.0491 (163)	0.0808 (167)	0.6031	0.03812	0.48 (0.24 - 0.96)	0.4887
rs2078486	17	TP53	A	0.0952 (147)	0.0882 (170)	1	0.902	1.04 (0.58 - 1.85)	1
rs8064946	17	TP53	C	0.1759 (145)	0.1369 (168)	0.3191	0.1627	1.40 (0.87 - 2.24)	0.8581
rs8176092	17	BRCA1	C	0.3681 (144)	0.3589 (163)	1	0.7509	1.06 (0.75 - 1.48)	1
rs8176193	17	BRCA1	A	0.3627 (142)	0.3576 (165)	0.8653	0.9265	1.02 (0.72 - 1.43)	1
rs1978503	18	LOC107985164	G	0.1856 (167)	0.1821 (162)	0.294	0.9549	0.99 (0.64 - 1.53)	1
rs2279115	18	BCL2	C	0.4068 (161)	0.4379 (161)	0.5226	0.8001	0.96 (0.70 - 1.32)	1
rs3018362	18	RANK	A	0.3384 (164)	0.3806 (155)	0.08782	0.4093	0.85 (0.59 - 1.24)	1
rs884205	18	TNFRSF11A	T	0.1405 (153)	0.1981 (154)	0.6136	0.1288	0.71 (0.46 - 1.10)	0.8581
rs11670365	19	CARM1	T	0.0926 (135)	0.0753 (146)	0.5747	0.408	1.29 (0.70 - 2.38)	1
rs997669	19	CCNE1	G	0.3688 (141)	0.3704 (162)	0.8661	0.8809	0.97 (0.69 - 1.38)	1
rs406193	20	DNMT3B	T	0.1348 (141)	0.0822 (152)	0.009566	0.02584	1.83 (1.08 - 3.11)	0.4887
rs6064389	20	CSTF1	T	0.4817 (164)	0.4461 (167)	0.1193	0.18	1.26 (0.90 - 1.76)	0.8581
rs8183919	20	PTGIS	T	0.3174 (167)	0.2485 (167)	0.1453	0.03781	1.46 (1.02 - 2.10)	0.4887
rs1006899	21		G	0.1054 (147)	0.1677 (161)	0.2546	0.01226	0.51 (0.30 - 0.86)	0.4887
rs17881274	21	SOD1	T	0.0533 (169)	0.0431 (174)	1	0.9451	1.03 (0.49 - 2.13)	1
rs458685	21	GRIK1	C	0.1523 (151)	0.1500 (150)	1	0.8341	1.05 (0.66 - 1.68)	1
rs20551	22	EP300	G	0.3567 (171)	0.3372 (172)	0.7328	0.5497	1.11 (0.79 - 1.56)	1
rs4680	22	COMT	A	0.4097 (155)	0.4102 (167)	0.7514	0.8986	1.02 (0.73 - 1.44)	1
rs933226	22	YWHAH	C	0.1494 (154)	0.1688 (157)	0.3922	0.3827	0.83 (0.54 - 1.27)	1
* Ultraconserved Element
